# Supplementary material for: Candidate Genes and Molecular Markers Correlated to Physiological Traits for Heat Tolerance in Fine Fescue Cultivars
Source: Int J Mol Sci. 2018 Jan 1;19(1):116. doi: 10.3390/ijms19010116 (PMC5796065; doi:10.3390/ijms19010116)
Supplement: Supplementary file 1 [file ijms-19-00116-s001.zip › Supplementary Table S1.xlsx]

## Sheet: Sheet1
Supplementary Table S1: Sanger sequencing result of candidate genes in ten fine fescue cultivars
Gene	Species	Cultivar	Heat tolerance	Sequence
ACTIN	Chewings	Longfellow	Sensitive	GGGCATCCCTTCGATCAACGGATGGAGACACACGTTCCTCATGCTATCCTTCGTTTGGACCTTGCTGGCCGTGACCTCACTGACAATCTAATGAAAATCCTCACAGAAAGAGGGTACTCCCTCACAACAACCGCTGAGCGGGAAATTGTCAGAGACATAAAGGAGAAGCTCGCTTATGTCGCCCTTGACTATGAGCAGGAGCTGGAAACGGCCAGGAGCAGCTCCTCTGTCGAGAAAAGCTATGAGATGCCTGATGGCCAGGTTATTACCATAGGATCTGAAAGGTTCAGGTGTCCTGAGGTGCTTTTCCAGCCATCCCTTGTTGGCATGGAAGTTCCTGGTATCCACGAAGCCACATACAACTCCATCATGAAGTGCGATGTCGACATCAGGAAGGAT…
	Chewings	Radar	Tolerant	GGGGCTCCGACACGAGGGAGACACGCTTCCTCATGCTATCCTTCGTTTGGACCTTGCGGGCCGTGACCTCACTGACAATCTAATGAAGATCCTCACAGAAAGAGGGTACTCCCTCACAACAACCGCTGAGCGGGAAATTGTCAGAGACATAAAGGAGAAGCTCGCTTATGTCGCCCTTGACTATGAGCAGGAGCTGGAAACGGCCAGGAGCAGCTCCTCTGTCGAGAAGAGCTATGAGATGCCTGATGGCCAGGTTATTACCATAGGATCTGAAAGGTTCAGGTGTCCTGAGGTGCTTTTCCAGCCATCCCTTGTTGGCATGGAAGTTCCTGGTATACACGAAGCCACATACAACTCCATCATGAAGTGCGATGTCGATATCAGGAAGGATTTGTACGG…
	Hard	Predator	Sensitive	GGGGGCATTCGATCACGATGGAGCACACGTTGCCTCATGCTATCCTTCTTTTGGACCTTGCTGGCCGTGACCTCACTGACAATCTAATGAAAATCCTCACACAAAGAGGGTACTCCCTCACAACAACCGCTGAGCGGGAAATTGTCCCAGACATAAAGGAGAAGCTCACTTATGTCGCCCTTGACTATGAGCCTGAGCTGGAAACGGCCAGGACCAACTCTTCGGTCGAAAAAAGCTATGAGATGCCTGATGGGCAGGTTATTACCATAGGATCGGAAACGTTCAGGTGTCCTGATGTGCTTTTTCCCCCATCCCTTGTTGGCATGGAAGTTCCTGGTATACATGAATCCACATACAACTCAATCATGAAGTGCGATGTCGACATCAAGAAGGATTTGT…
	Hard	Reliant IV	Tolerant	GGCGCATTCGATCACGATGCTGCAAGGTTCCTCATGCTATCCTTCTTTTGGACCTTGCTGGCCGTGACCTCACTGACAATCTAATGAAAATCCTCACGGAATGAGGGTACTCCCTCACGACAACCGCTGAGCGGGAAATTGTCCCAGACATAAAGGAGAAGCTCACTTATGTCGCCCTTGACTATGAGCCTTAGCTGGAAACGGCCAGGACCAACTCCTCTGTCGAAAAAAGCTATGAAATGCCTGATGGGCAGGTTATTACCATAGGATCAGAAACGTTCAGGTGTCCTGATGTGCTTTTCCCCCCATCCCTTGTTGGCATGGAAGTTCCTGGTATACACGAATCCACATACAACTCCATCATGAAGTGCGATGTCGACATCAAGAAGGATTTGTACG…
	Sheeps	Marco Polo	Sensitive	GGGAGGCATTCGATCACGAGGGATACACACGTTCCTCATGCTATCCTTCGTTTGGACCTTGCTGGCCGTGACCTCACTGACAATCTAATGAAGATCCTCACAGAAAGAGGGTACTCCCTCACAACAACCGCTGAGCGGGAAATTGTCAGAGACATAAAGGAGAAGCTCGCTTATGTCGCCCTTGACTATGAGCAGGAGCTGGAAACGGCCAGGAGCAGCTCCTCTGTCGAGAAGAGCTATGAGATGCCTGATGGCCAGGTTATTACCATAGGATCTGAAAGGTTCAGGTGTCCTGAGGTGCTTTTCCAGCCATCCCTTGTTGGCATGGAAGTTCCTGGTATACACGAAGCCACATACAACTCCATCATGAAGTGCGATGTCGACATCAGGAAGGATTTG…
	Sheeps	Azure	Tolerant	GGGCGGCTTCGATCACGAGGGAACACACGTTGCCTCATGCTATCCTTCGTTTGGACCTTGCTGGCCGTGACCTCACTGACAATCTAATGAAGATCCTCACAGAAAGAGGGTACTCCCTCACAACAACCGCTGAGCGGGAAATTGTCCCAGACATAAAGGAGAAGCTCGCTTATGTCGCCCTTGACTATGAGCAGGAGCTGGAAACGGCCAGGAGCAGCTCCTCTGTGGAAAAGAGCTATGAGATGCCTGATGGCCAGGTTATTACCATAGGATCGGAAAGGTTCAGGTGTCCTGATGTGCTTTTCCACCCATCCCTTGTTGGCATGGAAGTTCCTGGTATACACGAATCCACATACAACTCCATCATGAAGTGCGATGTCGACATCAAGAAGGATTTGT…
	Slender	ASR-050	Sensitive	GGGCGGCCTTCGATCACGGAGGGAACACGCTTCCGCATGCTATCCTTCGTTTGGACCTTGCGGGTCGTGACCTCACTGACAATCTAATGAAAATCCTCACAGAAAGAGGGTACTCCCTCACAACAACCGCTGAGCGGGAAATTGTCAGAGACATAAAGGAGAAGCTCGCTTATGTCGCCCTTGACTATGAGCAGGAGCTGGAAACGGCCAGGAGCAGCTCCTCTGTCGAGAAGAGCTATGAGATGCCTGATGGCCAGGTTATCACCATTGGATCTGAAAGGTTCAGGTGTCCTGAGGTGCTTTTCCAGCCATCCCTTGTTGGCATGGAAGTTCCTGGTATACACGAAGCCACATACAACTCCATCATGAAGTGCGATGTTGATATCAGGAAGGATTTGT…
	Slender	Shoreline	Tolerant	GGCGTGCTTTCGATCACGAGGGGAACACGCTTCCTCATGCTATCCTTCGTTTGGACCTTGCGGGCCGTGACCTCACTGACAATCTAATGAAGATCCTCACAGAAAGAGGGTACTCCCTCACAACAACCGCTGAGCGGGAAATTGTCAGAGACATAAAGGAGAAGCTCGCTTATGTCGCCCTTGACTATGAGCAGGAGCTGGAAACGGCCAGGAGCAGCTCCTCTGTGGAGAAGAGCTATGAGATGCCTGATGGCCAGGTTATTACCATAGGATCTGAAAGGTTCAGGTGTCCTGAGGTGCTTTTCCAGCCATCCCTTGTTGGCATGGAAGTTCCTGGTATCCACGAAGCCACATACAACTCCATCATGAAGTGCGATGTTGATATCAGGAAGGATTTGT…
	Strong	Boreal	Sensitive	GAGCGGCTTCGACACGGAGGGAGACACAGCGTTCCTCATGCTATCCTTCGTTTGGACCTTGCGGGCCGTGACCTCACTGACAATCTAATGAAAATCCTCACAGAAAGAGGGTACTCCCTCACAACAACCGCTGAGCGGGAAATTGTCAGAGACATAAAGGAGAAGCTCGCTTATGTTGCCCTTGACTATGAGCAGGAGCTGGAAACGGCCAGGAGCAGCTCCTCTGTCGAGAAGAGCTATGAGATGCCTGATGGCCAGGTTATTACCATAGGATCTGAAAGGTTCAGGTGTCCTGAGGTGCTTTTCCAGCCATCCCTTGTTGGTATGGAAGTTCCTGGTATACATGAAGCCACATACAACTCCATCATGAAGTGCGATGTTGATATCAAGAAGGATTTG…
	Strong	Navigator II	Tolerant	GGGCGTCCTTCGATCAACGAGGGAACACACGTTCCTCATGCTATCCTTCGTTTGGACCTTGCGGGCCGTGACCTCACTGACAATCTAATGAAGATCCTCACAGAAAGAGGGTACTCCCTCACAACAACCGCTGAGCGGGAAATTGTCAGAGACATAAAGGAGAAGCTCGCTTATGTCGCCCTTGACTATGAGCAGGAGCTGGAAACGGCCAGGAGCAGCTCCTCTGTCGAGAAGAGCTATGAGATGCCTGATGGCCAGGTTATTACCATAGGATCTGAAAGGTTCAGGTGTCCTGAGGTGCTTTTCCAGCCATCCCTTGTTGGTATGGAAGTTCCTGGTATACATGAAGCCACATACAACTCCATCATGAAGTGCGATGTTGATATCAAGAAGGATTTG…
HSP90	Chewings	Longfellow	Sensitive	GGCGTTTTTTTGTGGGAGGGGTCAGCTTGAGTTCAAGGCTGTCCTGTTTGTGCCCAAGAGGGCCCCCTTTGACCTCTTTGAAACAAGAAGAAGTCCAACAACATCAAGCTGTATGTGCGCCGTGTCTTCATCATGGACAACTGTGAGGAGTTGATCCCTGAGTACCTGAGCTTTGTCAAGGGCATTGTTGACTCTGAGGACCTTCCCCTCAACATCTCCCGTGAGACTCTCCAGCAGAACAAGATCCTCAAGGTGATCAGGAAGAACCTTGTCAAGAAGTGCATCGAGCTCTTCTTTGAGATTGCTGAGAACAAGGAGGACTACAACAAGTTCTACGAGGCCTTCTCCAAGAACCTCAAGCTCGGAATCCACGAGGACTCCCAGAACAGGACCAAGATT…
	Chewings	Radar	Tolerant	AAACGTTCCTTTGTGGGAGGGTCAGCTTGAGTTCAAGGCTGTCCTGTTTGTGCCCAAGAGGGCCCCCTTTGACCTCTTTGACAACAAGAAGAAGTCCAACAACATCAAGCTGTATGTGCGCCGTGTCTTCATCATGGACAACTGTGAGGAGTTGATCCCTGAGTACCTGAGCTTTGTCAAGGGCATTGTTGACTCTGAGGACCTTCCCCTCAACATCTCCCGTGAGACTCTCCAGCAGAACAAGATCCTCAAGGTGATCAGGAAGAACCTTGTCAAGAAGTGCATCGAGCTCTTCTTTGAGATTGCTGAGAACAAGGAGGACTACAACAAGTTCTACGAGGCCTTCTCCAAGAACCTCAAGCTCGGAATCCACGAGGACTCCCAGAACAGGACCAAGAT…
	Hard	Predator	Sensitive	GGGCGTCCCTGTGGAGGTCAGCTTGAGTTCAGGCTGTCCTGTTTGTGCCCAAGAGGGCCCCCTTCGACCTCTTTGACAACAAGAAGAAGTCCAACAACATCAAGCTGTATGTGCGCCGTGTCTTCATCATGGACAACTGTGAGGAGTTGATCCCTGAGTACCTGAGCTTTGTCAAGGGCATTGTTGACTCTGAGGACCTTCCCCTCAACATCTCCCGTGAGACTCTCCAGCAGAACAAGATCCTCAAGGTGATCAGGAAGAACCTTGTCAAGAAGTGCATCGAGCTCTTCTTTGAGATTGCTGAGAACAAGGAGGACTACAACAAGTTCTACGAGGCCTTCTCCAAGAACCTCAAGCTCGGAATCCACGAGGACTCCCAGAACAGGACCAAGATTGCTG…
	Hard	Reliant IV	Tolerant	GAACAATCCTCTGGTGGGAGGGTCAGCTTGAGTTCAGGCTGTCCTGTTTGTGCCCAAGAGGGCCCCCTTCGACCTCTTTGACAACAAGAAGAAGTCCAACAACATCAAGCTGTATGTGCGCCGTGTCTTCATCATGGACAACTGTGAGGAGTTGATCCCTGAGTACCTGAGCTTTGTCAAGGGCATTGTTGACTCTGAGGACCTTCCCCTCAACATCTCCCGTGAGACTCTCCAGCAGAACAAGATCCTCAAGGTGATCAGGAAGAACCTTGTCAAGAAGTGCATCGAGCTCTTCTTTGAGATTGCTGAGAACAAGGAGGACTACAACAAGTTCTACGAGGCCTTCTCCAAGAACCTCAAGCTCGGAATCCACGAGGACTCCCAGAACAGGACCAAGAT…
	Sheeps	Marco Polo	Sensitive	AAGCCTTTCTGTGGAGGGTCAGCTTGAGTTCAAGGCTGTCCTGTTTGTGCCCAAGAGGGCCCCCTTTGACCTCTTTGACAACAAGAAGAAGTCCAACAACATCAAGCTGTATGTGCGCCGTGTCTTCATCATGGACAACTGTGAGGAGTTGATCCCTGAGTACCTGAGCTTTGTCAAGGGCATTGTTGACTCTGAGGACCTTCCCCTCAACATCTCCCGTGAGACTCTCCAGCAGAACAAGATCCTCAAGGTGATCAGGAAGAACCTTGTCAAGAAGTGCATCGAGCTCTTCTTTGAGATTGCTGAGAACAAGGAGGACTACAACAAGTTCTACGAGGCCTTCTCCAAGAACCTCAAGCTCGGAATCCACGAGGACTCCCAGAACAGGACCAAGATTGC…
	Sheeps	Azure	Tolerant	GGGCCGTTCCTTCTGTGGAGGTCAGCTTGAGTTCAGGCTGTCCTGTTTGTGCCCAAGAGGGCCCCCTTCGACCTCTTTGACAACAAGAAGAAGTCCAACAACATCAAGCTGTATGTGCGCCGTGTCTTCATCATGGACAACTGTGAGGAGTTGATCCCTGAGTACCTGAGCTTTGTCAAGGGCATTGTTGACTCTGAGGACCTTCCCCTCAACATCTCCCGTGAGACTCTCCAGCAGAACAAGATCCTCAAGGTGATCAGGAAGAACCTTGTCAAGAAGTGCATCGAGCTCTTCTTTGAGATTGCTGAGAACAAGGAGGACTACAACAAGTTCTACGAGGCCTTCTCCAAGAACCTCAAGCTCGGAATCCACGAGGACTCCCAGAACAGGACCAAGATT…
	Slender	ASR-050	Sensitive	TACCCTTGTCCGGGGGGGGGGCAGCTTTGAGTTACTGCTGTCCTGGTTGTGCCCAAGAGGGCCCCCTTCGACCTCTTTGACATAAGAAGAATCCAACAACTTTAGCTGTGGTGCGCCGCGTCCTCACCATGGACAACTGTGAGGAATTGATCCCTGAGTACCGGATCTTTGTGTTGGGCTTTGTTGACTCTGAGGACCCTCCCCTCAACCTCTCCCGGGAGACTCTCCAGAAAAAAAAGAGCCTGAGGGGGTAGAGAATAACCTTGTCAAAAAATGGACGAGCTCTTTATTTAGATTGCTGAGAAAAAGGAGGACTGGGCAAGTTCAACGAGGTTTTTTCTATTAGCCTCAAGCTCGGAATCCACGAGGACTCCCAGAACATGACCCATATTGCTTATC…
	Slender	Shoreline	Tolerant	CACCGATCTCTGTGGAGGGTCAGCTTGAGTTCAAGGCTGTCCTGTTTGTGCCCAAGAGGGCCCCCTTTGACCTCTTTGACAACAAGAAGAAGTCCAACAACATCAAGCTGTATGTGCGCCGTGTCTTCATCATGGACAACTGCGAGGAGTTGATCCCTGAGTACCTGAGCTTTGTCAAGGGCATTGTTGACTCTGAGGACCTTCCCCTCAACATCTCCCGTGAGACTCTCCAGCAGAACAAGATCCTCAAGGTGATCAGGAAGAACCTTGTCAAGAAGTGCATTGAGCTCTTCTTTGAGATTGCTGAGAACAAGGAGGACTACAACAAGTTCTACGAGGCCTTCTCCAAGAACCTCAAGCTCGGAATCCACGAGGACTCCCAGAACAGGACCAAGATTG…
	Strong	Boreal	Sensitive	AGGCGTTTCTCTGGTTGGAGGGTCAGCTTGAGTTCAGGCTGTCCTGTTTGTGCCCAAGAGGGCCCCCTTTGACCTCTTTGACAACAAGAAGAAGTCCAACAACATCAAGCTGTATGTGCGCCGTGTCTTCATCATGGACAACTGCGAGGAATTGATCCCCGAGTACCTGAGCTTTGTCAAGGGCATTGTTGACTCTGAGGACCTTCCCCTCAACATCTCCCGTGAGACTCTCCAGCAGAACAAGATCCTCAAGGTGATCAGGAAGAACCTTGTCAAGAAGTGCATTGAGCTCTTCTTTGAGATTGCTGAGAACAAGGAGGACTACAACAAGTTCTACGAGGCCTTCTCCAAGAACCTCAAGCTCGGAATCCACGAGGACTCCCAGAACAGGACCAAGAT…
	Strong	Navigator II	Tolerant	GGACATCTTCTGTGGAGGGTCAGCTTGAGTTCAGGCTGTCCTGTTTGTGCCCAAGAGGGCCCCCTTTGACCTCTTTGACAACAAGAAGAAGTCCAACAACATCAAGCTGTATGTGCGCCGTGTCTTCATCATGGACAACTGTGAGGAGTTGATCCCTGAGTACCTGAGCTTTGTCAAGGGCATTGTTGACTCTGAGGACCTTCCCCTCAACATCTCCCGTGAGACTCTCCAGCAGAACAAGATCCTCAAGGTGATCAGGAAGAACCTTGTCAAGAAGTGCATTGAGCTCTTCTTTGAGATTGCTGAGAACAAGGAGGACTACAACAAGTTCTACGAGGCCTTCTCCAAGAACCTCAAGCTCGGAATCCACGAGGACTCCCAGAACAGGACCAAGATTGC…
ATPA	Chewings	Longfellow	Sensitive	AACAGGGTAAAACTGCAATAGCTATCGATACTATATTAAACCAAAAGCAAATGAACTCAAGGGGCACAAATGAGAGTGATACATTGTATTGTGTCTATGTTGCGATTGGACAAAAACGCTCGACTGTGGCACAATTAGTTCAAATTCTTTCAGAAGCGAATGCTTTGGAATATTCCATTCTTGTAGCAGCCACCGCTTCGGATCCTGCTCCTCTGCAATTTCTGGCCCCATATTCAGGGTGTGCCATGGGGGAATATTTCCGCGATAATGGAATGCACGCATTAATTATATATGATGATCTAAGTAAACAGGCGGTGGCATATCGACAAATGTCATTATTGTTACGCCGACCACCAGGCCGTGAGGCTTTCCCAGGGGATGTTTTCTATTTACATTCCC…
	Chewings	Radar	Tolerant	CGGGGGGAAACGGGAAAACTGCAATAGCTATCGATACTATATTAAACCAAAAGCAAATGAACTCAAGGGGCACAAATGAGAGTGATACATTGTATTGTGTCTATGTTGCGATTGGACAAAAACGCTCGACTGTGGCACAATTAGTTCAAATTCTTTCAGAAGCGAATGCTTTGGAATATTCCATTCTTGTAGCAGCCACCGCTTCGGATCCTGCTCCTCTGCAATTTCTGGCCCCATATTCAGGGTGTGCCATGGGGGAATATTTCCGCGATAATGGAATGCACGCATTAATTATATATGATGATCTAAGTAAACAGGCGGTGGCATATCGACAAATGTCATTATTGTTACGCCGACCACCAGGCCGTGAGGCTTTCCCAGGGGATGTTTTCTATTTAC…
	Hard	Predator	Sensitive	TGGGCACCCAACAGGGAAAAACTGCAATAGCTATCGATACTATATTAAACCAAAAGCAAATGAACTCAAGGGGCACAAATGAGAGTGATACATTGTATTGTGTCTATGTTGCGATTGGACAAAAACGCTCGACTGTGGCACAATTAGTTCAAATTCTTTCAGAAGCGAATGCTTTGGAATATTCCATTCTTGTAGCAGCCACCGCTTCGGATCCTGCTCCTCTGCAATTTCTGGCCCCATATTCAGGGTGTGCCATGGGGGAATATTTCCGCGATAATGGAATGCACGCATTAATTATATATGATGATCTAAGTAAACAGGCGGTGGCATATCGACAAATGTCATTATTGTTACGCCGACCACCAGGCCGTGAGGCTTTCCCAGGGGATGTTTTCTATT…
	Hard	Reliant IV	Tolerant	TGGGGGACAACAGGGAAACTGCAATAGCTATCGATACTATATTAAACCAAAAGCAAATGAACTCAAGGGGCACAAATGAGAGTGATACATTGTATTGTGTCTATGTTGCGATTGGACAAAAACGCTCGACTGTGGCACAATTAGTTCAAATTCTTTCAGAAGCGAATGCTTTGGAATATTCCATTCTTGTAGCAGCCACCGCTTCGGATCCTGCTCCTCTGCAATTTCTGGCCCCATATTCAGGGTGTGCCATGGGGGAATATTTCCGCGATAATGGAATGCACGCATTAATTATATATGATGATCTAAGTAAACAGGCGGTGGCATATCGACAAATGTCATTATTGTTACGCCGACCACCAGGCCGTGAGGCTTTCCCAGGGGATGTTTTCTATTTAC…
	Sheeps	Marco Polo	Sensitive	TGGGGAAAACCGGAAAAAACTGCAATAGCTATCGATACTATATTAAACCAAAAGCAAATGAACTCAAGGGGCACAAATGAGAGTGATACATTGTATTGTGTCTATGTTGCGATTGGACAAAAACGCTCGACTGTGGCACAATTAGTTCAAATTCTTTCAGAAGCGAATGCTTTGGAATATTCCATTCTTGTAGCAGCCACCGCTTCGGATCCTGCTCCTCTGCAATTTCTGGCCCCATATTCAGGGTGTGCCATGGGGGAATATTTCCGCGATAATGGAATGCACGCATTAATTATATATGATGATCTAAGTAAACAGGCGGTGGCATATCGACAAATGTCATTATTGTTACGCCGACCACCAGGCCGTGAGGCTTTCCCAGGGGATGTTTTCTATTTA…
	Sheeps	Azure	Tolerant	CCAGGCAACCAAAGGAAAACTGCATAGCTATCGATACTATATTAAACCAAAAGCAAATGAACTCAAGGGGCACAAATGAGAGTGATACATTGTATTGTGTCTATGTTGCGATTGGACAAAAACGCTCGACTGTGGCACAATTAGTTCAAATTCTTTCAGAAGCGAATGCTTTGGAATATTCCATTCTTGTAGCAGCCACCGCTTCGGATCCTGCTCCTCTGCAATTTCTGGCCCCATATTCAGGGTGTGCCATGGGGGAATATTTCCGCGATAATGGAATGCACGCATTAATTATATATGATGATCTAAGTAAACAGGCGGTGGCATATCGACAAATGTCATTATTGTTACGCCGACCACCAGGCCGTGAGGCTTTCCCAGGGGATGTTTTCTATTTAC…
	Slender	ASR-050	Sensitive	CGGGAACAACCGGAAAACCTGCAATAGCTATCGATACTATATTAAACCAAAAGCAAATGAACTCAAGGGGCACAAATGAGAGTGATACATTGTATTGTGTCTATGTTGCGATTGGACAAAAACGCTCGACTGTGGCACAATTAGTTCAAATTCTTTCAGAAGCGAATGCTTTGGAATATTCCATTCTTGTAGCAGCCACCGCTTCGGATCCTGCTCCTCTGCAATTTCTGGCCCCATATTCAGGGTGTGCCATGGGGGAATATTTCCGCGATAATGGAATGCACGCATTAATTATATATGATGATCTAAGTAAACAGGCGGTGGCATATCGACAAATGTCATTATTGTTACGCCGACCACCAGGCCGTGAGGCTTTCCCAGGGGATGTTTTCTATTTAC…
	Slender	Shoreline	Tolerant	TGGGACAACACGTAAAACTGCAATAGCTATCGATACTATATTAAACCAAAAGCAAATGAACTCAAGGGGCACAAATGAGAGTGATACATTGTATTGTGTCTATGTTGCGATTGGACAAAAACGCTCGACTGTGGCACAATTAGTTCAAATTCTTTCAGAAGCGAATGCTTTGGAATATTCCATTCTTGTAGCAGCCACCGCTTCGGATCCTGCTCCTCTGCAATTTCTGGCCCCATATTCAGGGTGTGCCATGGGGGAATATTTCCGCGATAATGGAATGCACGCATTAATTATATATGATGATCTAAGTAAACAGGCGGTGGCATATCGACAAATGTCATTATTGTTACGCCGACCACCAGGCCGTGAGGCTTTCCCAGGGGATGTTTTCTATTTACA…
	Strong	Boreal	Sensitive	TGGGGGAACAACAGGAAAACTGCAATAGCTATCGATACTATATTAAACCAAAAGCAAATGAACTCAAGGGGCACAAATGAGAGTGATACATTGTATTGTGTCTATGTTGCGATTGGACAAAAACGCTCGACTGTGGCACAATTAGTTCAAATTCTTTCAGAAGCGAATGCTTTGGAATATTCCATTCTTGTAGCAGCCACCGCTTCGGATCCTGCTCCTCTGCAATTTCTGGCCCCATATTCAGGGTGTGCCATGGGGGAATATTTCCGCGATAATGGAATGCACGCATTAATTATATATGATGATCTAAGTAAACAGGCGGTGGCATATCGACAAATGTCATTATTGTTACGCCGACCACCAGGCCGTGAGGCTTTCCCAGGGGATGTTTTCTATTTA…
	Strong	Navigator II	Tolerant	AGACCCAACAGGGAAAACTGCAATAGCTATCGATACTATATTAAACCAAAAGCAAATGAACTCAAGGGGCACAAATGAGAGTGATACATTGTATTGTGTCTATGTTGCGATTGGACAAAAACGCTCGACTGTGGCACAATTAGTTCAAATTCTTTCAGAAGCGAATGCTTTGGAATATTCCATTCTTGTAGCAGCCACCGCTTCGGATCCTGCTCCTCTGCAATTTCTGGCCCCATATTCAGGGTGTGCCATGGGGGAATATTTCCGCGATAATGGAATGCACGCATTAATTATATATGATGATCTAAGTAAACAGGCGGTGGCATATCGACAAATGTCATTATTGTTACGCCGACCACCAGGCCGTGAGGCTTTCCCAGGGGATGTTTTCTATTTACA…
RCAB	Chewings	Longfellow	Sensitive	CCGGATGCTTGGGGCAGAAATGGAGAGATTCTGATATTACACATAGAGTGCCAATAATAGCAACTGGAAATGATTTTTCAACACTATATGCTCCTTTGATTCGTGATGGGAGGATGGAAAAATTCTACTGGTATGTTTGTCCTTGCATCTCAAGGAATCTTGTTGACTAATTTTAAAATATCAATTGCGCTATTTCATTTTTTAACGTTTTGTGTTATTTGGCGCCTGCATAGCAGCGTAAGGTCTACAAAAAATAAAACTTCCCATTATTCAATTCTCTAATTCAAAGATTGTCTTAATTTGAATATTGGCGCCAATTTAATATTTTTCCCCATTTTTTTTGAAATTTATGTACCTTCCCGCCCCACAAAACAACCAAGGGAATTTTAATTTAAAAAA…
	Chewings	Radar	Tolerant	CCCGGTATCTTTGGGGGCAGAATGGAGAGATCTGATATTACACATAGAGTGCCAATAATAGCAACTGGAAATGATTTTTCAACACTATATGCTCCTTTGATTCGTGATGGGAGGATGGAAAAATTCTACTGGTATGTTTGTCCTTGCATCTCAAGGAATCTTGTTGACTAATTTTAAAATATCAATTGCGCTATTTCATTTTTTAACGTTTTGTGTTATTTGGCGCCTGCATAGCAGCGTAGGCTCTACAGAAAATAAAACTTCCCATTATTCAATTCTCTAATTCAAAGATTGTCTTAATTTGAATATTGTCGCCAATTTAATATTTTTCAGCATTTTTTGTGAATTATATGTACTTTCATGCTACTTAAACCAACTAGAGACATTTAACTTATAAAA…
	Hard	Predator	Sensitive	CCGGGGCTGCCTTGGGGCAGAATGGAGAGATTCTGATATTACACATAGAGTGCCAATAATAGCAACTGGAAATGATTTTTCAACACTATATGCTCCTTTGATTCGTGATGGGAGGATGGAAAAATTCTACTGGTATGTTTGTCCTTGCATCTCAAGGAATCTTGTTGACTAATTTTAAAATATCAATTGCGCTATTTCATTTTTTTACCTTTTTTGGTTATTGGCGGCCGGCTTACCACCGAAGGTCCAAAAAAAAAAAAACCTTCCCTTTATCCATTTCCCTCCTTCAAAAATTGCCTTATTTTAAAGATGGCCCCCAATTAAAAATTTTTCCACATTTTTTGTTAAATATATGTACTTTCCAGGCACCTAAACCAACTAGGGAAATTTTACTTAAAA…
	Hard	Reliant IV	Tolerant	ACCGGGGTGGCTTTGGGGCAGAATGGAGAGATTCTGATATTACACATAGAGTGCCAATAATAGCAACTGGAAATGATTTTTCAACACTATATGCTCCTTTGATTCGTGATGGGAGGATGGAAAAATTCTACTGGTATGTTTGTCCTTGCATCTCAAGGAATCTTGTTGACTAATTTTAAAATATCAATTGCGCTATTTCATTTTTTAACCTTTTGTGTTTTTTGGCCCCCGGCTAACCACCGAAGGTCCAAAAAAAAAAAAACCTTCCATTTATCAATTTCCCACTTCCAAAAATTGCCTAATTTGAAAAATGGCCCCAATTTAAAAATTTTTCCACATTTTTTGTTAATTAAATGTACTTTCCTGCCACTTAAACCAACTAGGGAAATTTAACTTATT…
	Sheeps	Marco Polo	Sensitive	CCCCCTGGTTGCATTGGGGGCAGAATGGAGAGAGTCTGATATTACACATAGAGTGCCAATAATAGCAACTGGAAATGATTTTTCAACACTATATGCTCCTTTGATTCGTGATGGGAGGATGGAAAAATTCTACTGGTATGTTTGTCCTTGCATCTCAAGGAATCTTGTTGACTAACTTTAAAATATCAATTGCGCTATTTCATTTTTTTAACTTTTGTTGTTTTTTGCCCCCGGATAAGCGCCTGAGCTCCACAAAAAAAAAAACCTCCCAATTATCCACTCCCCAACTCAAAAAATGGCCTAATTTGGATAATGGCGCCAATTTTATATTTTTTTCATTTTTTTTTGAATATTATGTATTTTCTCGCGCCACATACCACCTAGGGACATTTAACTTTT…
	Sheeps	Azure	Tolerant	TCCCGTGTTGCTTTGGGGAAGAATGGGAGAGATTCTGATATTACACATAGAGTGCCAATAATAGCAACTGGAAATGATTTTTCAACACTATATGCTCCTTTGATTCGTGATGGGAGGATGGAAAAATTCGACTGGTATGTTTGTCCTTGCATCTCAAGGAATCTTGTTGACTAATTTTAAAATATCAATTGCGCTATTTCATTTTTTTACCTTTTGTGGTATTTGGGCCCCGGCTAAGAACGGGGGGTCCAAAAAAAAAAAAACTTCCCCATAATCCATTCCCCAACTTAAAGATTGTCTTAATTTTAAAGATGGCGGCCAATTTATAATTTTTCAGCATTTTTTGGTAATTATTTGGACTTTCCTGCCAATTAAACCAACTAGGGACATTTAACTTAT…
	Slender	ASR-050	Sensitive	CCCCGTTTTTGCATTTGGGGCAGAATGGAGAGATTCTGATATTACACATAGAGTGCCAATAATAGCAACTGGAAATGATTTTTCAACACTATATGCTCCTTTGATTCGTGATGGGAGGATGGAAAAATTCTACTGGTATGTTTGTCCTTGCATCTCAAGGAATCTTGTTGATTAACTTTAAAATATCAATTGCGCTATTTCATTTTTTAACGTTTTGTGTTATTTGGCGCCTGCATAGCAGCGTAGGCTCTACAAAAAATAAAACTTCCCATTATTCAATTCTCTAATTCACATATTGTCTTAATTTGAACATTGTCGCCAATTTAATATTTTTTTTTGTTTTTTGTATGTTATTTGTTGCTTCTTGCACCTTCTACCGACTTTTGACTTTTAACATAA…
	Slender	Shoreline	Tolerant	CCGGGGTTTGCTTTGGGGCAGAAATGGAGAGATTCTGATATTACACATAGAGTGCCAATAATAGCAACTGGAAATGATTTTTCATCACTATATGCTCCTTTGATTCGTGATGGGAGGATGGAAAAATTCTACTGGTATGTTTGTCCTTGCATCTCAAGGAATCTTGTTGATTAACTTTAAAATATCAATTGCGCTATTTCATTTTTTAACGTTTTGTGTTATTTGGCGCCTGCATAGCATCGTAGGCTCTACAAAAAATACAACTTCCCATTATTCAATTCTCTACTTCAAAGATTGTCATAATTGGAACATTGGCGACAATTTAATAGTTTTTCTGCATTTTTTGTAAATTTTAGGTACTTCCAT
	Strong	Boreal	Sensitive	AGATATTTTAACATTGTGGGAAGAAATGGAAGAGATTCTGATATTACAACATAGAGTGCCAATAATAGCAACTGGAAATGATTTTTCAACACTATATGCTCCTTTGATTCGTGATGGGAGGATGGAAAAATTCTACTGGTATGTTTGTCCTTGCATCTCAAGGAATCTTGTTGACTAACTTTAAAATATCAATTGCGCTATTTCATTTTTTAACGTTTTGTGTTATTTGGCGCCTGCATAGCATCTTAGGCTATACAAAAAATAAAACTTTCCATTATTCAATTCTCAACTTCACATATTGTCATAATTTGAATAATGTTGCCAATTTTTCAGTTTTTCTTCATTTTTTGTTGATTATATGTACTTTCATGCCACTTATACCAACTATGGACTTTTAAC…
	Strong	Navigator II	Tolerant	AGAAGGGGTTTGCTTTTGGGGCAGAAATGGGAGAGAATCTGATATTACACATAGAGTGCCAATAATAGCAACTGGAAATGATTTTTCAAAACGATATGCTCCTTTGATTCGTGATGGGAGGATGGAAAAATTCTACTGGTATGTTTGTCCTTGTATCTCAAGGAATCTTGTTGATTAACTTTAAAATATCAATTACGCTATTTCATTTTTTAACGTTTTGTGGTATTTGGGGCCCGGCTAAGCTCCTAGGGAAAAAAAAAATACCATCTTTCCAACTTTCAATTTAACAATTGTCATAATTTTAAGATTGGCACCATTGTGACAATTTTTAAGCTTTTTTTCATTTTTTGTTAGTTATTTGTACTTTCATGCCACTTAAACCAACTAGGAACATTTAAC…
CP47	Chewings	Longfellow	Sensitive	AATTTGATCCTCTGATCCTGTTCTGGATCCAATGTGGAGACAAGGTATGTTCGTCATTCCCTTCATGACTCGTTTAGGAATAACGGATTCGTGGGGTGGTTGGAGTATTTCCGGAGGAACTGTAACAAATCCGGGTATTTGGAGTTATGAAGGTGTGGCAGGTACGCATATTGTGTTTTCCGGCTTGTGTTTCTTGGCAGCGATCTGGCATTGGGTATATTGGGACCTAGCAATATTCGAAGATGACCGGACGGGAAAACCCTCTTTGGATTTGCCCAAGATCTTTGGAATTCATTTATTTCTTGCAGGGGTGGCTTGCTTTGGCTTTGGCGCATTTCATGTAACGGGTTTGTATGGTCCTGGGATATGGGTATCCGATCCTTATGGACTAACTGGAAA…
	Chewings	Radar	Tolerant	GTGTTTTTTGATCCTCTGATCTGTTCTGGATCCAATGTGGAGACAAGGTATGTTCGTCATTCCCTTCATGACTCGTTTAGGAATAACGGATTCGTGGGGTGGTTGGAGTATTTCCGGAGGAACTGTAACAAATCCGGGTATTTGGAGTTATGAAGGTGTGGCAGGTACGCATATTGTGTTTTCCGGCTTGTGTTTCTTGGCAGCGATCTGGCATTGGGTATATTGGGACCTAGCAATATTCGAAGATGACCGGACGGGAAAACCCTCTTTGGATTTGCCCAAGATCTTTGGAATTCATTTATTTCTTGCAGGGGGTGGC
	Hard	Predator	Sensitive	AAAAATTTTGATCCTCTGATCCTGTTCTGGATCCAATGTGGAGACAAGGTATGTTCGTCATTCCTTTCATGACTCGTTTAGGAATAACGGATTCGTGGGGTGGTTGGAGTATTTCAGGAGGAACTGTAACAAATCCGGGTATTTGGAGTTATGAAGGTGTGGCAGGTACGCATATTGTGTTTTCCGGCTTGTGTTTCTTGGCAGCGATCTGGCATTGGGTATATTGGGACCTAGCAATATTCGAAGATGACCGGACGGGAAAACCCTCTTTGGATTTGCCCAAGATCTTTGGAATTCATTTATTTCTTGCAGGGGTGGCTTGCTTTGGCTTTGGCGCATTTCATGTAACAGGTTTGTATGGTCCTGGGATATGGGTATCCGATCCTTATGGACTAACTG…
	Hard	Reliant IV	Tolerant	AAATATTTTTGATCTCTGATCTGTTCTGGATCCAATGTGGAGACAAGGTATGTTCGTCATTCCTTTCATGACTCGTTTAGGAATAACGGATTCGTGGGGTGGTTGGAGTATTTCAGGAGGAACTGTAACAAATCCGGGTATTTGGAGTTATGAAGGTGTGGCAGGTACGCATATTGTGTTTTCCGGCTTGTGTTTCTTGGCAGCGATCTGGCATTGGGTATATTGGGACCTAGCAATATTCGAAGATGACCGGACGGGAAAACCCTCTTTGGATTTGCCCAAGATCTTTGGAATTCATTTATTTCTTGCAGGGGTGGCTTGCTTTGGCTTTGGCGCATTTCATGTAACAGGTTTGTATGGTCCTGGGATATGGGTATCCGATCCTTATGGACTAACTGG…
	Sheeps	Marco Polo	Sensitive	GAATATTTTTGATCTCTGATCTGTTCTGGATCCAATGTGGAGACAAGGTATGTTCGTCATTCCCTTCATGACTCGTTTAGGAATAACGGATTCGTGGGGTGGTTGGAGTATTTCCGGAGGAACTGTAACAAATCCGGGTATTTGGAGTTATGAAGGTGTGGCAGGTACGCATATTGTGTTTTCCGGCTTGTGTTTCTTGGCAGCGATCTGGCATTGGGTATATTGGGACCTAGCAATATTCGAAGATGACCGGACGGGAAAACCCTCTTTGGATTTGCCCAAGATCTTTGGAATTCATTTATTTCTTGCAGGGGTGGCTTGCTTTGGCTTTGGCGCATTTCATGTAACGGGTTTGTATGGTCCTGGGATATGGGTATCCGATCCTTATGGACTAACTGG…
	Sheeps	Azure	Tolerant	CGAATTGATCTCTGATCTGTTCTGGATCCAATGTGGAGACAAGGTATGTTCGTCATTCCTTTCATGACTCGTTTAGGAATAACGGATTCGTGGGGTGGTTGGAGTATTTCAGGAGGAACTGTAACAAATCCGGGTATTTGGAGTTATGAAGGTGTGGCAGGTACGCATATTGTGTTTTCCGGCTTGTGTTTCTTGGCAGCGATCTGGCATTGGGTATATTGGGACCTAGCAATATTCGAAGATGACCGGACGGGAAAACCCTCTTTGGATTTGCCCAAGATCTTTGGAATTCATTTATTTCTTGCAGGGGTGGCTTGCTTTGGCTTTGGCGCATTTCATGTAACAGGTTTGTATGGTCCTGGGATATGGGTATCCGATCCTTATGGACTAACTGGAAAA…
	Slender	ASR-050	Sensitive	TGAAATTTTGAATCCTCTGATCTGTTCTGGATCCAATGTGGAGACAAGGTATGTTCGTCATTCCCTTCATGACTCGTTTAGGAATAACGGATTCGTGGGGTGGTTGGAGTATTTCCGGAGGAACTGTAACAAATCCGGGTATTTGGAGTTATGAAGGTGTGGCAGGTACGCATATTGTGTTTTCCGGCTTGTGTTTCTTGGCAGCGATCTGGCATTGGGTATATTGGGACCTAGCAATATTCGAAGATGACCGGACGGGAAAACCCTCTTTGGATTTGCCCAAGATCTTTGGAATTCATTTATTTCTTGCAGGGGTGGCTTGCTTTGGCTTTGGCGCATTTCATGTAACGGGTTTGTATGGTCCTGGGATATGGGTATCCGATCCTTATGGACTAACTG…
	Slender	Shoreline	Tolerant	TGAGTATTTTGGATCTCTGATCCTGTTCTGGATCCAATGTGGAGACAAGGTATGTTCGTCATTCCCTTCATGACTCGTTTAGGAATAACGGATTCGTGGGGTGGTTGGAGTATTTCCGGAGGAACTGTAACAAATCCGGGTATTTGGAGTTATGAAGGTGTGGCAGGTACGCATATTGTGTTTTCCGGCTTGTGTTTCTTGGCAGCGATCTGGCATTGGGTATATTGGGACCTAGCAATATTCGAAGATGACCGGACGGGAAAACCCTCTTTGGATTTGCCCAAGATCTTTGGAATTCATTTATTTCTTGCAGGGGTGGCTTGCTTTGGCTTTGGCGCATTTCATGTAACGGGTTTGTATGGTCCTGGGATATGGGTATCCGATCCTTATGGACTAACT…
	Strong	Boreal	Sensitive	AGGTTTTGATCCTCTGATCCTGTTCTGGATCCAATGTGGAGACAAGGTATGTTCGTCATTCCTTTCATGACTCGTTTAGGAATAACGGATTCGTGGGGTGGTTGGAGTATTTCAGGAGGAACTGTAACAAATCCGGGTATTTGGAGTTATGAAGGTGTGGCAGGTACGCATATTGTGTTTTCCGGCTTGTGTTTCTTGGCAGCGATCTGGCATTGGGTATATTGGGACCTAGCAATATTCGAAGATGACCGGACGGGAAAACCCTCTTTGGATTTGCCCAAGATCTTTGGAATTCATTTATTTCTTGCAGGGGTGGCTTGCTTTGGCTTTGGCGCATTTCATGTAACAGGTTTGTATGGTCCTGGGATATGGGTATCCGATCCTTATGGACTAACTGGA…
	Strong	Navigator II	Tolerant	CATTTTTTTTGGAACCCTCTGATCCTGTTCTGGATCCAATGTGGAGACAAAGGTATGTTCGTCATTCCCTTCATGACTCGTTTAGGAATAACGGATTCGTGGGGTGGTTGGAGTATTTCCGGAGGAACTGTAACAAATCCGGGTATTTGGAGTTATGAAGGTGTGGCAGGTACGCATATTGTGTTTTCCGGCTTGTGTTTCTTGGCAGCGATCTGGCATTGGGTATATTGGGACCTAGCAATATTCAAAAATGACCGGACGGGAAAACCCTCTTTGGATTTGCCCAAGATCTTTGGAATTCATTTATTTCTTGCAAGGATG
CATA	Chewings	Longfellow	Sensitive	CGCGATGAGACCCAGACGTGGCCGGAGGACCTGGTCCCGCTCCAGCCAGGTCGGGCCGTCTCGTCGCTCGGACCGAGACGTCGGACACTTCTTCAACGAGAACGAGCAGCTGGCCGTTCGGCCCGGGGCTCGTCGTCGCCCGGGATCTACTACTCCGACGACAAGATGCTGCAGTGCAGGGTGTTCGCCTACGCCGACACGCAGCGCTACCGCCTCGGCCCCAACTACCTGATGCTCCCCGTCAACGCGCCCAAGTGCGGCTACAAGAACAACCACTACGACGGCGCCATGAACTTCATGCACCGCGACGAGGAGGTCGACTACTACCCGTCCCGCCACGCGCCGCTCCGGCAGGCGGAGCAGCCGAGCTTCCCCGTGCCGACTCGGCCCATAGCAGGG…
	Chewings	Radar	Tolerant	GACGGGTTGGCGACCCAGGACGTGGCCGGAGGACCTGGTCCCTCTCCAGCCAGTCGGCCGTCTCGTGCTGGACCGGAACGTCGACAACTTCTTCAACGAGAACGAGCAGCTGGCGTTCGGCCCGGGGCTCGTCGTGCCCGGGATCTACTACTCCGACGACAAGATGCTGCAGTGCAGGGTGTTCGCCTACGCCGACACGCAGCGCTACCGCCTCGGCCCCAACTACCTGATGCTCCCCGTCAACGCGCCCAAGTGCGGCTACAAGAACAACCACTACGACGGCGCCATGAACTTCATGCACCGCGACGAGGAGGTCGACTACTACCCGTCCCGCCACGCGCCGCTCCGGCAGGCGGAGCAGCCGAGCTTCCCCGTGCCGACTCGGCCCATAGCAGGGAG…
	Hard	Predator	Sensitive	CAGCTACTGAGACAAGACGTGGCCGGAGGACCTCGTCCCGCTCCAGCCGGTCGGCCGTCTCGTGCTCGACCGCAACGTCGACAACTTCTTCAACGAGAACGAGCAGCTCGCCTTCGGCCCCGGCCTCGTCGTCCCCGGCATCTACTACTCCGACGACAAGATGCTGCAGTGCAGGGTGTTCGCCTACGCCGACACGCAGCGCTACCGCCTAGGGCCCAACTACCTGATGCTCCCCGTCAACGCGCCCAAGTGCGGCTATAAGAACAACCACTACGACGGCGCCATGAACTTCATGCACCGGGACGAGGAGGTCGACTACTACCCGTCCCGCCACGCGCCGCTCCGGCAGGCGGAGCAGCCCAGCTTCCCCGTGCCGAATCGGCCCATAGCAGGGAGGAG…
	Hard	Reliant IV	Tolerant	CACAATGAGACCAGACGTGGCCGGAGGACCTCGTCCCGCTCCAGCCAGGTCGGGCCGTCTCGTGCTCGGACCGAAACGTCGACAACTTCTTCAACGAGAACGAGCAGCTGGCCGTTCGGCCCCGGGCTCGTCGTCGCCGGCGATCTACTACTCCCGACGACAAGATGCTGCAGTGCAGGGTGTTCGCCTACGCCGACACGCAGCGCTACCGCCTAGGGCCCAACTACCTGATGCTCCCCGTCAACGCGCCCAAGTGCGGCTATCAAGAACAACCACTACGACGGCGCCATGAACTTCATGCACCGCGACGAGGAGGTCGACTACTACCCGTCCCGCCACGCGCCGCTCCGGCAGGCGGAGCAGCCGAGCTTCCCCGTGCCTACTCGGCCCATAGCAGGG…
	Sheeps	Marco Polo	Sensitive	CGCACTTGAGACCCAGACGTGGCCGGAGGACCTGGTCCCTCTCCAGCCGGTCGGCCGTCTCGTGCTCGGACCGAAACGTGGAAACTTCTTCAACGAGAACGAGCAGCTGGCGTTCGGCCCGGGGCTCGTCGTGCCCGGGATCTACTACTCCGACGACAAGATGCTGCAGTGCAGGGTGTTCGCCTACGCCGACACGCAGCGCTACCGCCTGGGCCCCAACTACCTGATGCTCCCCGTCAACGCGCCCAAGTGCGGCTACAAGAACAACCACTACGACGGCGCCATGAACTTCATGCACCGCGACGAGGAGGTCGACTACTACCCGTCCCGCCACGCGCCGCTCCGGCAGGCGGAGCAGCCGAGCTTCCCCGTTCCTACTCGGCCCATAGCAGGGAGGAG…
	Sheeps	Azure	Tolerant	TGTGGCTGGAGACCAAAGACGTGGCCGGAGGACCTTGTCCCGCTCCAGCCGGTGGGCACGGCTCGTCGCTCGGACCGCAACGTGGACAACTTCTTCAACGAGAACGAGCAGCTGGCGTTCGGCCCGGGCCTCGTCGTGCCCGGGATCTACTACTCCGACGACAAGATGCTGCAGTGCAGGGTGTTCGCCTACGCCGACACGCAGCGCTACCGCCTCGGCCCCAACTACCTGATGCTCCCCGTCAACGCGCCCAAGTGCGGCTTCAAGAACAACCACTACGACGGCGCCATGAACTTCATGCACCGCGACGAGGAGGTCGACTACTACCCGTCCCGCCACGCGCCGCTCCGGCAGGCGGAGCAGCCGAGCTTCCCCGTTCCGACTCGGCCCATAGCAGGG…
	Slender	ASR-050	Sensitive	AGGCCGGTCTGATACCAAGACGTGGCCGGAGGACCTGGTCCCGCTCCAGCCCGTCGGCCGTCTCGTGCTGGACCGCAACGTGGACAACTTCTTCAACGAGAACGAGCAGCTGGCGTTCGGCCCGGGGCTCGTCGTGCCCGGGATTTACTACTCCGACGACAAGATGCTGCAGTGCAGGGTGTTCGCCTACGCCGACACGCAGCGCTACCGCCTGGGCCCCAACTACCTGATGCTCCCCGTCAACGCGCCCAAGTGCGGCTTCAAGAACAACCACTACGACGGCGCCATGAACTTCATGCACCGCGACGAGGAGGTCGACTACTACCCGTCCCGCCACGCGCCGCTCCGGCAGGCGGAGCAGCCCAGCTTCCCCGTGCCTACTCGGCCCATAGCTGGGAG…
	Slender	Shoreline	Tolerant	CCCGACTGAGAACCAAGACGTGGCCGGAGGACCTGGTCCCGCTCCAGCCAGTCGGCCGTCTCGTCGCTGGACCGGAACGTCGACAACTTCTTCAACGAGAACGAGCAGCTGGCGTTCGGCCCGGGGCTCGTCTGTGCCCGGGATCTACTACTCCGACGACAAGATGCTGCAGTGCAGGGTGTTCGCCTACGCCGACACGCAGCGCTACCGCCTGGGCCCCAACTACCTGATGCTCCCCGTCAACGCGCCCAAGTGCGGCTTCAAGAACAACCACTACGACGGCGCCATGAACTTCATGCACCGCGACGAGGAGGTCGACTACTACCCGTCCCGCCACGCGCCGCTCCGGCAGGCGGAGCAGCCGAGCTTCCCCGTGCCGACTCGGCCCATAGCAGGGAG…
	Strong	Boreal	Sensitive	ATCGACTTGAGACCCAGACGTGGCCGGAGGACCTGGTCCCTCTCCAGCCAGTCGGCCGTCTCGTGCTCGGACCGGACGTCGACAACTTCTTCAACGAGAACGAGCAGCTGGCGTTCGGCCCGGGGCTCGTCGTGCCCGGGATCTACTACTCCGACGACAAGATGCTGCAGTGCAGGGTGTTCGCCTACGCCGACACGCAGCGCTACCGCCTGGGCCCCAACTACCTGATGCTCCCCGTCAACGCGCCCAAGTGCGGCTACAAGAACAACCACTACGACGGCGCCATGAACTTCATGCACCGCGACGAGGAGGTCGACTACTACCCGTCCCGCCACGCGCCGCTCCGGCAGGCGGAGCAGCCGAGCTTCCCCGTGCCGACTCGGCCCATAGTGGGGAGGA…
	Strong	Navigator II	Tolerant	ACCCGCTGAGAACAAGACGTGGCCGGAGGACCTGGTCCCGCTCCAGCCAGTCGGCCGGCTCGTCGCTGGACCGGACGTCGACAACTTCTTCAACGAGAACGAGCAGCTGGCGTTCGGCCCGGGGCTCGTCGTGCCCGGGATCTACTACTCCGACGACAAGATGCTGCAGTGCAGGGTGTTCGCCTACGCCGACACGCAGCGCTACCGCCTGGGCCCCAACTACCTGATGCTCCCCGTCAACGCGCCCAAGTGCGGCTTCAAGAACAACCACTACGACGGCGCCATGAACTTCATGCACCGCGACGAGGAGGTCGACTACTACCCGTCCCGCCACGCGCCGCTCCGGCAGGCGGAGCAGCCGAGCTTCCCCGTGCCGACTCGGCCCATAGCGGGGAGGAG…
SS1	Chewings	Longfellow	Sensitive	TAAAAAAGGGAAGCTCACCTCCCTCCACCCGGAGATTGAGGAGCTGCTCTACAGTGATGTCGACAACAATGAACACAAGTAAGAAGTGGAGCTTGAGATGTATTGGTGGGATCCATAAGTTGCTGTTAGTCTGACTAGAATACCTTCTGCAGGTTTGTGCTGAAGGACAGGAACAAGCCAATCATCTTCTCGATGGCTCGTCTGGACCGTGTCAAGAACTTGACTGGTCTGGTTGAGCTGTATGGTCGGAACCCTCGCTTGCAGGAGCTTGTTAACCTTGTGGTTGTATGTGGTGACCATGGCAACCCATCAAAGGACAAGGAGGAGCAGGCTGAGTTCAAGAAGATGTTTGACCTTATTGAGCAATACAACCTGAATGGCCATATCCGCTGGATCTCT…
	Chewings	Radar	Tolerant	CTGGGGGAAGGCTTCACCTCCCTCCACCCGGAGATTGAGGAGCTGCTCTACAGTGATGTCGACAACAATGAACACAAGTAAGAACTGGAGCTTGATATGTATTGGTGGGATCCATAAGTTGCTGTTAATCTGACTATAATACCTTCTGCAGGTTTGTGCTGAAGGACTGGAACAAGCCAATCATCTTCTCGATGGCTCGTCTGGACCGTGTCAAGAACTTGACTGGTCTGGTTGAGCTGTATGGTCGGAACCCTCGCTTGCAGGAGCTTGTTAACCTTGTGGTTGTATGTGGTGACCATGGCAACCCATCAAAGGACAAGGAGGACCAGGCTGAGTTCAAGAAGATGTTTGACCTTATTGAGCAATACAACCTGAATGGCCATATCCGCTGGATCTCTG…
	Hard	Predator	Sensitive	ACTAAAGGAAGGCTCACTCCCTCCACCCGGAGATTGAGGAGCTGCTCTACAGTGATGTCGACAACAATGAACACAAGTAAGAAGTGGAGCTTGAGATGTATTGGTGGGATCCATAAGTTGCTGTTAGTCTGACTAGAATACCTTCTGCAGGTTTGTGCTGAAGGACAGGAACAAGCCAATCATCTTCTCGATGGCTCGTCTGGACCGTGTCAAGAACTTGACTGGTCTGGTTGAGCTGTATGGTCGGAACCCTCGCTTGCAGGAGCTTGTTAACCTTGTGGTTGTATGTGGTGACCATGGCAACCCATCAAAGGACAAGGAGGAGCAGGCTGAGTTCAAGAAGATGTTTGACCTTATTGAGCAATACAACCTGAATGGCCATATCCGCTGGATCTCTGC…
	Hard	Reliant IV	Tolerant	CCTTAAGGGAAGGCTCACCTCCCTCCACCCGGAGATTGAGGGAGCTGCTCTACAGTGATGTCGACAACAATGAACACAAGTAAGAAGTGGAGCTTGAGATGTATTGGTGGGATCCATAAGTTGCTGTTAGTCTGACTAGAATACCTTCTGCAGGTTTGTGCTGAAGGACAGGAACAAGCCAATCATCTTCTCGATGGCTCGTCTGGACCGTGTCAAGAACTTGACTGGTCTGGTTGAGCTGTATGGTCGGAACCCTCGCTTGCAGGAGCTTGTTAACCTTGTGGTTGTATGTGGTGACCATGGCAACCCATCAAAGGACAAGGAGGAGCAGGCTGAGTTCAAGAAGATGTTTGACCTTATTGAGCAATACAACCTGAATGGCCATATCCGCTGGATCTC…
	Sheeps	Marco Polo	Sensitive	ACAAAAGGAAAGCTCCCCTCCCTCCACCCGGAGATTGAGGAGCTGCTCTACAGTGATGTCGACAACAATGAACACAAGTAAGAAGTGGAGCTTGAGATGTATTGGTGGGATCCATAAGTTGCTGTTAGTCTGACTAGAATACCTTCTGCAGGTTTGTGCTGAAGGACAGGAACAAGCCAATCATCTTCTCGATGGCTCGTCTGGACCGTGTCAAGAACTTGACTGGTCTGGTTGAGCTGTATGGTCGGAACCCTCGCTTGCAGGAGCTTGTTAACCTTGTGGTTGTATGTGGTGACCATGGCAACCCATCAAAGGACAAGGAGGAGCAGGCTGAGTTCAAGAAGATGTTTGACCTTATTGAGCAATACAACCTGAATGGCCATATCCGCTGGATCTCTG…
	Sheeps	Azure	Tolerant	GGGGTCATAGGAAGCTCACCTCCCTCCACCCGGAGATTGAGGAGCTGCTCTACAGTGATGTCGACAACAATGAACACAAGTAAGAAGTGGAGCTTGAGATGTATTGGTGGGATCCATAAGTTGCTGTTAGTCTGACTAGAATACCTTCTGCAGGTTTGTGCTGAAGGACAGGAACAAGCCAATCATCTTCTCGATGGCTCGTCTGGACCGTGTCAAGAACTTGACTGGTCTGGTTGAGCTGTATGGTCGGAACCCTCGCTTGCAGGAGCTTGTTAACCTTGTGGTTGTATGTGGTGACCATGGCAACCCATCAAAGGACAAGGAGGAGCAGGCTGAGTTCAAGAAGATGTTTGACCTTATTGAGCAATACAACCTGAATGGCCATATCCGCTGGATCTC…
	Slender	ASR-050	Sensitive	GCCTCTGGAAGGCTCCCTCCTCCACCCGGAGATTGAGGACTGCTCTACAGTGATGTCGACAACAATGAACACAAGTAAGAAGTGGAGCTTGATATGTATTGGTGGGATCCATAAGTTGCTGTTAATCTGACTATAATACCTTCTGCAGGTTTGTGCTGAAGGACAGGAACAAGCCAATCATCTTCTCGATGGCTCGTCTGGACCGTGTCAAGAACTTGACTGGTCTGGTTGAGCTGTATGGTCGGAACCCTCGCTTGCAGGAGCTTGTTAACCTTGTGGTTGTATGTGGTGACCATGGCAACCCATCAAAGGACAAGGAGGAGCAGGCTGAGTTCAAGAAGATGTTTGACCTTATTGAGCAATACAACCTGAATGGCCATATCCGCTGGATCTCTGCCC…
	Slender	Shoreline	Tolerant	GAAAAAAGGGAGGCTCCCTCCCTCACCCGGAGATTGAGGAGCTGCTCTACAGTGATGTCGACAACAATGAACACAAGTAAGAAGTGGAGCTTGAGATGTATTGGTGGGATCCATAAGTTGCTGTTAGTCTGACTATAATACCTTCTGCAGGTTTGTGCTGAAGGACAGGAACAAGCCAATCATCTTCTCGATGGCTCGTCTGGACCGTGTCAAGAACTTGACTGGTCTGGTTGAGCTGTATGGTCGGAACCCTCGCTTGCAGGAGCTTGTTAACCTTGTGGTTGTATGTGGTGACCATGGCAACCCATCAAAGGACAAGGAGGAGCAGGCTGAGTTCAAGAAGATGTTTGACCTTATTGAGCAATACAACCTGAATGGCCATATCCGCTGGATCTCTGC…
	Strong	Boreal	Sensitive	GTAATCGGGAAGGCCTCTCCTCCCTCCACCCAGGAAGATTGAGGAGCTGCTCTACAGTGATGTCGACAACAATGAACACAAGTAAGAAGTGGAGCTTGATATGTATTGGTGGGATCCATAAGTTGCTGTTAGTCTGACTATAATACCTTCTGCAGGTTTGTGCTGAAGGACAGGAACAAGCCAATCATCTTCTCGATGGCTCGTCTGGACCGTGTCAAGAACTTGACTGGTCTGGTTGAGCTGTATGGTCGGAACCCTCGCTTGCAGGAGCTTGTTAACCTTGTGGTTGTATGTGGTGACCATGGCAACCCATCAAAGGACAAGGAGGAGCACGCTGAGTTCAAGAAGATGTTTGACCTTATTGAGCAATACAACCTGAATGGCCATATCCGCTGGATC…
	Strong	Navigator II	Tolerant	GAGAGGGGAAGCCTCACCTCCCTCACCCGGAGTTTGAGGAGCTGCTCTACAGTGATGTCGACAACAATGAACACAAGTAAGAACTGGAGCTTGATATGTATTGGTGGGATCCATAAGTTGCTGTTAGTCTGACTATAATACCTTCTGCAGGTTTGTGCTGAAGGACAGGAACAAGCCAATCATCTTCTCGATGGCTCGTCTGGACCGTGTCAAGAACTTGACTGGTCTGGTTGAGCTGTATGGTCGGAACCCTCGCTTGCAGGAGCTTGTTAACCTTGTGGTTGTATGTGGTGACCATGGCAACCCATCAAAGGACAAGGAGGAGCAGGCTGAGTTCAAGAAGATGTTTGACCTTATTGAGCAATACAACCTGAATGGCCATATCCGCTGGATCTCTGC…
