# Supplementary material for: Candidate Genes and Molecular Markers Correlated to Physiological Traits for Heat Tolerance in Fine Fescue Cultivars
Source: Int J Mol Sci. 2018 Jan 1;19(1):116. doi: 10.3390/ijms19010116 (PMC5796065; doi:10.3390/ijms19010116)
Supplement: Supplementary file 1 [file ijms-19-00116-s001.zip › Supplementary Table S2.xlsx]

## Sheet: Sheet1
Supplementary Table S2: SNP genotypes of candidate genes in ten fine fescue cultivars.
Gene	Species	Cultivar	Heat tolerance	495	501	502	507	508	515	520	521	546	552	560	567	590	597	598	606	631	632	633	639	651	653	654	657	658	669	690	693	702	705	707	729	730	731	751	753	765	771	788	790	807	810	813	819	828	831
ACTIN	Chewings	Longfellow	Sensitive	C/T	C	C	T	G	T	N	A	C	A/T	C	G	A/C	C	G	C	G	A	A	C	C/T	C	T	C/G	G/T	T	C/T	A/T	A/C	A/T	A/C	A/G	C/T	C/T	G/T	C/T	A/T	C	A	A/T	T	C	N	G	G	C
	Chewings	Radar	Tolerant	T	C/G	C/T	A/T	A/G	A/T	A	A/C	C	N	A/C	C/G	N	C	A/G	C	A/G	A/T	A/G	C	C/T	C/T	G/T	C/G	G/T	G/T	C/T	A/T	A/C	A/T	A/C	A/G	C/T	T	G	C/T	A/T	A/C	A/T	N	C/T	C/T	C/T	A/G	G	C
	Hard	Predator	Sensitive	C/T	C	C	T	G	T	A/C	A	C	A/T	C	G	A/C	C	A	C	G	A	A	C	C/T	C	G	C	G/T	T	T	A/T	A	A/G	A	G	C	T	G	C/T	T	A	A	A/T	T	C	C	G	G	C
	Hard	Reliant IV	Tolerant	C/T	C	C	T	G	T	A/C	A	C	A/T	C	G	A/C	C	A	C	G	A	A	C	C/T	C	T	C/G	G/T	T	T	A/T	A	A/G	A	G	C	T	G	C/T	T	A	A	A/T	T	C	C	G	G	C
	Sheeps	Marco Polo	Sensitive	T	C/G	C/T	A/T	A/G	T	N	A/C	C	A/T	A/C	C/G	A/C	C/G	A/G	C	A/G	A/T	A/G	C	C/T	C/T	G/T	C/G	G/T	G/T	C/T	A/T	A/C	A/T	A/C	A/G	C/T	C/T	G	C/T	A/T	A/C	A/T	T	C/T	C	C/T	G	G	C
	Sheeps	Azure	Tolerant	C/T	C	C	T	G	T	A/C	A	C	A/T	C	G	A/C	C	G	C	G	A	A	C	C/T	C	T	C/G	G/T	T	T	A/T	A/C	A/G	A/C	A/G	C/T	C/T	G/T	C/T	T	A	A	A/T	T	C	C	G	G	C
	Slender	ASR-050	Sensitive	T	C/G	C/T	A/T	A/G	T	A	A/C	C	A/T	A/C	C/G	A/C	C/G	A/G	C	A/G	A/T	A/G	C	C/T	C/T	G/T	C/G	G/T	G/T	C/T	A/C	A	A/T	A	G	C	T	G	C/T	T	A	A	T	T	C/T	C/T	G	G	C
	Slender	Shoreline	Tolerant	T	C/G	C/T	A/T	A/G	T	A	A/C	C	A/G	A/C	C/G	N	C/G	A/G	C	A/G	A/T	A/G	C	T	C	G/T	C/G	G/T	G/T	C/T	A/T	A/C	A/T	A/C	G	C/T	T	G	C/T	A/T	A/C	A/T	T	T	C/T	C/T	G	G	C
	Strong	Boreal	Sensitive	T	C/G	C/T	A/T	A/G	T	A	A	C/T	N	A/C	C/G	N	C	A/G	C/T	A/G	A/T	A/G	C/T	A/C	C/T	G/T	C/G	G/T	G/T	C/T	A/T	A/C	A/T	A/C	A/G	C/T	C/T	G	C/T	A/T	A	A	T	T	C/T	C/T	G	A/G	C/T
	Strong	Navigator II	Tolerant	T	C/G	C/T	A/T	A/G	T	A	A/C	C/T	N	A/C	C/G	A/C	C	A/G	C	A/G	A/T	A/G	C/T	A/C	C/T	G/T	C/G	G/T	G/T	C/T	A/T	A/C	A/T	A/C	A/G	C/T	T	G/T	C/T	A/T	A	A	N	T	C/T	C/T	G	A/G	C/T
Gene	Species	Cultivar	Heat tolerance	108	309	401	430	501	741	897	901	945
ATPA	Chewings	Longfellow	Sensitive	T	A	A	C	G	G	C/T	C/T	A/G
	Chewings	Radar	Tolerant	T	A	A	C	G	G	C	C	A/G
	Hard	Predator	Sensitive	T	A	A	C	G	G	T	T	A
	Hard	Reliant IV	Tolerant	T	A	A	C	G	G	T	T	A
	Sheeps	Marco Polo	Sensitive	T	A	A	C	G	G	C/T	C	A/G
	Sheeps	Azure	Tolerant	T	A	A	C	G	G	T	T	A/G
	Slender	ASR-050	Sensitive	T	A	A	C	G	G	C	C	A
	Slender	Shoreline	Tolerant	A/T	A/G	A/G	C/G	A/G	G	C	C	A/G
	Strong	Boreal	Sensitive	T	A	A	C	G	G	T	T	A/G
	Strong	Navigator II	Tolerant	T	A	A	C	G	G	C	C	A/G
Gene	Species	Cultivar	Heat tolerance	317	320	323	329	332	335	340	341	344	347	350	356	362	378	384	392	395	396	404	407	413	416	419	422	425	476	479	494	497	500	507	521	539	541	542	543	560	584	588	638	640	644	650	654	659	661
CATA	Chewings	Longfellow	Sensitive	C/G	C/G	G/T	G	A	C/G	G	T	C	C/G	G	A/C	C	A/G	A/G	G	C	T	G	C/G	A/C	C/G	C/G	G	C	C	G	C/G	C	C	C	C	C	A/T	C/T	A	C	C	A/G	G	A	G	C	A/G	G/T	C
	Chewings	Radar	Tolerant	C/G	C	G/T	G/T	A/C	C	G	G/T	A/C	C/G	C/G	A/G	C/G	G/T	A/G	G	G	T	G	C/G	A/C	C/G	C/G	G	C	C	G	C/G	C	C	C	C	C	A/T	C	A	C	C	G	G	A	C/G	C	A/G	G/T	C
	Hard	Predator	Sensitive	C/G	C/G	G	G	A/G	C/G	G	T	A/C	C/G	C	C	C/T	A/G	A/G	C/G	C	G/T	C	C	C	C	C	C	C	C	G	A	G	C	C	C	C	A/T	T	A/C	C	C/G	A/G	A/G	A	C/G	C	G	G/T	A/C
	Hard	Reliant IV	Tolerant	C/G	C	G/T	G	A	C/G	G	T	A/C	C/G	G	A/C	C	A/G	A/G	C/G	C	T	C	C/G	A/C	C	C	A/G	C	C	G	A/T	G	C	C	C	C	T	C	A	C	C/G	A/G	G	A	C/G	C	A/G	G/T	C
	Sheeps	Marco Polo	Sensitive	C/G	C/G	G/T	G	A/G	C/G	G	G/T	C	G	G	A/C	C/G	A/G	A/G	G	G	T	G	C/G	C	C/G	C	G	C	C	G	C/G	C	C	C	C	C	A/T	C	A	C	C	A/G	G	A/C	G	C/T	A/G	G/T	C
	Sheeps	Azure	Tolerant	C/T	C	G	G	G	C/G	G	G/T	C	C/G	G	C/G	C/G	A/G	G	G	G	T	G	C/G	C	C/G	C	G	C	C/T	G	G	C	C	C	C	C	A/T	C	A	C	C	G	C/G	A	G	C/T	G	G	C
	Slender	ASR-050	Sensitive	G/T	C	G	G	C/G	C	G	T	A/C	C/G	C/G	C/G	C/G	A/G	A/G	G	G	T	G	C/G	C	C/G	C/G	G	C/T	C/T	C/G	C/G	C	C/T	C/T	C	C/T	T	C	A	C/T	C	G	N	A	C/G	C	A/G	G/T	A/C
	Slender	Shoreline	Tolerant	G/T	C	G/T	G	A/C	C	G	T	A/C	C/G	C/G	A/G	C	A/G	A/G	G	C/G	T	G	C/G	C	C/G	C/G	G	C	C	G	C/G	C	C	C	C	C/T	T	C	A	C	C	G	G	A	G	C/T	G	G	A/C
	Strong	Boreal	Sensitive	C/G	C	G/T	G	A/C	C	G	G/T	C	G	C/G	A/G	C	A/G	A/G	C/G	G	T	G	C/G	C	C/G	C	G	C	C	G	C/G	C	C	C	C/G	A/C	A/T	C	A	C	C	A/G	G	A/C	G	C	G	G	C
	Strong	Navigator II	Tolerant	G	C	G/T	G	A/C	C	G	G/T	A/C	C/G	C/G	C/G	C	A/G	A/G	C/G	C/G	T	G	C/G	C	C/G	C/G	G	C	C	A/G	G	C	C	C	C/G	A/C	A/T	C	A	C	C	A/G	G	A/C	G	C/T	G	G	C
Gene	Species	Cultivar	Heat tolerance	312	324	363	379	384	453	482	490	554	597
CP47	Chewings	Longfellow	Sensitive	C/T	T	A/C	A	G	G	C	G	T	A/G
	Chewings	Radar	Tolerant	C	C/T	C	A	G	G	C	G	T	N
	Hard	Predator	Sensitive	T	T	A	A	G	G	C	G	T	A
	Hard	Reliant IV	Tolerant	T	C/T	A	A	G	G	C	G	T	A
	Sheeps	Marco Polo	Sensitive	C/T	T	A/C	A	G	G	C	G	T	A/G
	Sheeps	Azure	Tolerant	T	T	A	A	G	G	C	G	T	A
	Slender	ASR-050	Sensitive	C	T	C	A	G	G	C	G	T	G
	Slender	Shoreline	Tolerant	C	C/T	C	A	G	G	C	G	T	G
	Strong	Boreal	Sensitive	T	T	A	A	G	G	C	G	T	A
	Strong	Navigator II	Tolerant	C	T	C	A	G	G	C	A/T	T	N
Gene	Species	Cultivar	Heat tolerance	132	157	159	168	177	191	207	213	219	222	282	321	329	330	348	360	369	375	405	413	426	429	462	465	467	486	495	498	510	525	528	531	539	546	588	607	633	634	639	651	693	708	711	729	733	747
HSP90	Chewings	Longfellow	Sensitive	C/T	T	C/T	C/T	T	T	C/T	G	C	N	C	C	A	N	C/T	C/T	C/T	C	C	A	C	A	T	T	A	C/T	T	T	G	C	G	N	A	A	A/C	C	T	G	C/G	T	C/T	C	C	C	A	C
	Chewings	Radar	Tolerant	C/T	T	C	C/T	T	T	C/T	A/G	C	C/T	A/C	C	A	C	C/T	C/T	C/T	C	C/T	A	C/T	A	C/T	T	A	C/T	T	T	G	C/T	C/G	C	A	A/T	A/C	C	C/T	G	C	T	C/T	A/C	C/T	C	A	C
	Hard	Predator	Sensitive	C	T	C/G	C	C/T	T	T	G	C	T	C	C	A	C	C	T	T	C	C	A	C	A	T	T	A	C/T	C/T	T	G	C	G	C/G	A	A	C	C	T	G	C/G	T	C/T	C	C	A/C	A	C
	Hard	Reliant IV	Tolerant	C	T	C/G	C	T	T	T	G	C	T	C	C	A	C	C	C/T	T	C	C	A	C	A	T	T	A	C/T	C/T	T	G	C	G	C/G	A	A	C	C	T	G	N	T	T	C	C	C	A	C
	Sheeps	Marco Polo	Sensitive	C/T	T	C	C/T	T	T	C/T	A/G	C	C/T	C	C	A	C	C/T	C/T	C/T	C	C/T	A	C/T	A	T	T	A	C/T	T	T	G	C	C/G	N	A	A	A/C	C	T	G	C/G	T	C/T	A/C	N	C	A	C
	Sheeps	Azure	Tolerant	C	T	C/G	C	T	T	T	G	C	T	C	C	A	C	C	C/T	T	C	C	A	C	A	T	C/T	A	C/T	C/T	T	G	C	G	C/G	A	A	C	C	T	G	G	T	T	C	C	C	A	C
	Slender	ASR-050	Sensitive	C/T	A/T	C/T	T	G/T	T	T	G/T	C/T	T	A/C	A/C	A/T	A/C	C	T	A/T	A/C	C/T	A/T	C	A/C	C/T	G/T	A	T	T	C/T	A/G	C/T	N	N	N	N	N	N	N	N	N	N	N	N	N	N	N	N
	Slender	Shoreline	Tolerant	T	T	C	C/T	T	T	C/T	A/G	C/T	C/T	A/C	C	A	C	C/T	C/T	C/T	C	C/T	A	C/T	A	C/T	T	A	G/T	T	T	G	C/T	C/G	C	A	A/T	A/C	C	C/T	G	C	T	C/T	A/C	C/T	C	A	C
	Strong	Boreal	Sensitive	C/T	T	C	C/T	T	T	C/T	A/G	C	C/T	A/C	C	A	C	C/T	C/T	C/T	C	C	A	C/T	A	C/T	T	A	G/T	T	T	G	C	C/G	C	A	A/T	A/C	C	C/T	G	C	T	C/T	A/C	C/T	C	A	C
	Strong	Navigator II	Tolerant	C/T	T	C	C/T	C/T	T	C/T	A/G	C	C/T	A/C	C	A	C/T	C/T	C/T	C/T	C	C/T	A	C/T	A	T	T	A	G/T	T	T	G	C	C/G	C	A	A/T	A/C	C	C/T	G	C	T	C/T	A/C	C/T	C	A	C
Gene	Species	Cultivar	Heat tolerance	604	621	639	675	679	691	694	707	709	710	738
RCAB	Chewings	Longfellow	Sensitive	A/T	G	C/G	T	T	G	A	N	N	N	N
	Chewings	Radar	Tolerant	A/T	G	C	T	T	G	A	C	G	C	A
	Hard	Predator	Sensitive	A/T	G	C	T	T	G	A	C	C	C	C
	Hard	Reliant IV	Tolerant	A/T	G	C	T	T	G	A	T	T	C	G
	Sheeps	Marco Polo	Sensitive	G	G	C/G	G/T	T	G	A	N	N	N	N
	Sheeps	Azure	Tolerant	T	N	C/G	T	G/T	G	A/C	T	T	C	G
	Slender	ASR-050	Sensitive	T	G	C	G/T	T	G	A	N	N	N	N
	Slender	Shoreline	Tolerant	T	C/G	C	G/T	T	G	A	N	N	N	N
	Strong	Boreal	Sensitive	T	G	C	T	T	G	A	N	N	N	N
	Strong	Navigator II	Tolerant	A	C/G	C	G/T	T	G	A/C	N	N	N	N
Gene	Species	Cultivar	Heat tolerance	737	738	740	752	757	798	830	834	839	841	881	934	935	937	938	941	948
SS1	Chewings	Longfellow	Sensitive	T	G	A	G	A	G	G	T	T	G	A	A	G	A	G	G	C
	Chewings	Radar	Tolerant	C/T	A/G	A/G	G/T	A/T	C/G	G	T	G/T	G/T	A	A/G	C/G	A/G	G	G	C
	Hard	Predator	Sensitive	T	A/G	A	G	A	G	G	T	T	G	A	A	G	A	G	G	C
	Hard	Reliant IV	Tolerant	T	G	A	G	A	G	G	T	T	G	A	A	G	A	G	G	C
	Sheeps	Marco Polo	Sensitive	T	A/G	A	G	A	G	G	T	T	G	A	A	G	A	G	G	C
	Sheeps	Azure	Tolerant	T	G	A	G	A	G	G	T	T	G	A	A	G	A	G	G	C
	Slender	ASR-050	Sensitive	C/T	G	A/G	G/T	A/T	C/G	G	T	G/T	G/T	A	A	G	A	G	G	C
	Slender	Shoreline	Tolerant	T	A/G	A/G	G	A	C/G	G	T	G/T	G/T	A	A	G	A	G	G	A/C
	Strong	Boreal	Sensitive	C/T	A/G	A/G	G	A	A/G	G	C/T	T	A/G	A	A	G	A/C	G/T	G	C
	Strong	Navigator II	Tolerant	T	A/G	A/G	G	A	A/G	G	C/T	G/T	A/G	A	A/G	G	A/C	G	G	A/C
[truncated: 12 more columns]
